# Supplementary material for: Digital Health Interventions to Improve Adolescent HPV Vaccination: A Systematic Review
Source: Vaccines (Basel). 2023 Jan 22;11(2):249. doi: 10.3390/vaccines11020249 (PMC9963303; doi:10.3390/vaccines11020249)
Supplement: Supplementary file 1 [file vaccines-11-00249-s001.zip]

Archive with 1 entries (1 files):
- vaccines-2115461-supplementary.pdf
